# Supplementary material for: Improving the Varroa (Varroa destructor) Control Strategy by Brood Treatment with Formic Acid—A Pilot Study on Spring Applications
Source: Insects. 2022 Jan 30;13(2):149. doi: 10.3390/insects13020149 (PMC8875234; doi:10.3390/insects13020149)
Supplement: Supplementary file 1 [file insects-13-00149-s001.zip]

Archive with 1 entries (1 files):
- insects-1553120-supplementary.pdf
